# Supplementary material for: MVP: a modular viromics pipeline to identify, filter, cluster, annotate, and bin viruses from metagenomes
Source: mSystems. 2024 Oct 1;9(10):e00888-24. doi: 10.1128/msystems.00888-24 (PMC11498083; doi:10.1128/msystems.00888-24)
Supplement: Supplemental Tables — Tables S1, S2, and S3. [file msystems.00888-24-s0003.xlsx]

## Sheet: Sheet1
Table name	Caption
Supplementary Table 1	standard scores and E-values cutoffs used for each database
Supplementary Table 2	Sequencing and assembly statistics for 20 samples (4 sites, with 5 replicates each) from the Loxahatchee Nature Preserve
Supplementary Table 3	Binning statistics for 20 samples

## Sheet: Sheet2
	Sequence identity	Cutoff p-value	Score
geNomad	-	0.01	30
Pfam	0.1	0.01	50
PHROGS	0.1	0.01	30
ADS	-	0.01	60
RdRP	-	0.01	50

## Sheet: Sheet3
Sample name	IMG taxon ID	Latitude/longitude	Location	No. of filtered reads (million)	No. of contigs (million)	Contig size (Mb)	Contig L50	% of reads mapped to assembly (%)	16S rRNA	18S rRNA	23S rRNA	28S rRNA	5S rRNA	High-quality bins			Medium-quality bins
														No. of bins	Size (Mb)	No. of contigs	No. of bins	Size (Mb)	No. of contigs
Lox_West_1	3300038551	26.469/−80.443	West	432.41	6.37	4281.1	783	61.64	943	2	1559	8	384	0	0	0	9	18.97	3041
Lox_West_2	3300038408	26.469/−80.443	West	335.9	5.01	3329.57	763	58.92	742	8	1209	14	377	0	0	0	12	24.9	3854
Lox_West_3	3300038552	26.469/−80.443	West	478.21	7.22	4968.38	814	65.04	1084	8	1735	12	560	0	0	0	11	27.55	3251
Lox_West_4	3300038469	26.469/−80.443	West	447.07	6.49	4393.53	792	62.92	957	5	1612	9	529	0	0	0	10	19.56	2542
Lox_West_5	3300038470	26.469/−80.443	West	347.74	4.89	3172.1	734	53.95	722	6	1292	11	384	0	0	0	6	16.68	2542
Lox_North_1	3300038409	26.677/−80.375	North	265.39	3.12	2017.05	736	52.06	574	15	973	22	289	0	0	0	4	12.25	2100
Lox_North_2	3300038421	26.677/−80.375	North	294.36	3.6	2255.03	697	52.26	644	16	1029	20	292	0	0	0	4	15.51	2241
Lox_North_3	3300038558	26.677/−80.375	North	355.61	4.86	2909.37	646	44.28	877	11	1432	9	382	1	1.25	35	12	22.8	3749
Lox_North_4	3300038550	26.677/−80.375	North	296.91	3.86	2361.02	666	43.15	736	9	1209	13	345	1	1.29	46	6	7.24	1180
Lox_North_5	3300038422	26.677/−80.375	North	240.01	3.14	1896.85	654	41.56	589	9	978	12	268	1	1.26	39	6	10.36	1751
Lox_South_1	3300038401	26.358/−80.298	South	241.5	2.87	1328.12	445	23.17	454	21	863	33	150	0	0	0	1	3.14	498
Lox_South_2	3300038549	26.358/−80.298	South	335.62	4.83	2379.73	481	31.57	622	15	1187	27	237	1	7.34	152	3	4.06	711
Lox_South_3	3300038402	26.358/−80.298	South	240.39	2.93	1406.77	469	25.33	421	18	854	33	140	0	0	0	0	0	0
Lox_South_4	3300038403	26.358/−80.298	South	244.71	3	1514.26	496	27.91	465	14	895	20	174	0	0	0	1	0.83	103
Lox_South_5	3300038663	26.358/−80.298	South	253.01	3.31	1771.86	538	33.78	493	5	911	7	190	0	0	0	2	3.5	528
Lox_East_1	3300038454	26.502/−80.223	East	299.62	3.99	2746.17	819	54.72	691	11	1041	15	334	2	4.16	365	6	18.8	2485
Lox_East_2	3300038455	26.502/−80.223	East	322.84	4.18	2834.88	795	52.17	678	10	1158	20	322	0	0	0	4	8.41	1150
Lox_East_3	3300038431	26.502/−80.223	East	292.44	3.65	2385.22	740	46.35	615	8	1020	12	249	0	0	0	7	16.21	2177
Lox_East_4	3300038410	26.502/−80.223	East	247.69	3.49	2320.95	761	52.7	557	8	942	12	246	0	0	0	8	22.64	3269
Lox_East_5	3300038468	26.502/−80.223	East	266.29	3.75	2317.21	670	46.14	581	13	966	18	271	0	0	0	10	21.2	2753

## Sheet: Sheet4
Sample name	IMG taxon ID	High-quality bins			Medium-quality bins
		No. of bins	Size (Mb)	No. of contigs	No. of bins	Size (Mb)	No. of contigs
Lox_West_1	3300038551	0	0	0	9	18.97	3041
Lox_West_2	3300038408	0	0	0	12	24.9	3854
Lox_West_3	3300038552	0	0	0	11	27.55	3251
Lox_West_4	3300038469	0	0	0	10	19.56	2542
Lox_West_5	3300038470	0	0	0	6	16.68	2542
Lox_North_1	3300038409	0	0	0	4	12.25	2100
Lox_North_2	3300038421	0	0	0	4	15.51	2241
Lox_North_3	3300038558	1	1.25	35	12	22.8	3749
Lox_North_4	3300038550	1	1.29	46	6	7.24	1180
Lox_North_5	3300038422	1	1.26	39	6	10.36	1751
Lox_South_1	3300038401	0	0	0	1	3.14	498
Lox_South_2	3300038549	1	7.34	152	3	4.06	711
Lox_South_3	3300038402	0	0	0	0	0	0
Lox_South_4	3300038403	0	0	0	1	0.83	103
Lox_South_5	3300038663	0	0	0	2	3.5	528
Lox_East_1	3300038454	2	4.16	365	6	18.8	2485
Lox_East_2	3300038455	0	0	0	4	8.41	1150
Lox_East_3	3300038431	0	0	0	7	16.21	2177
Lox_East_4	3300038410	0	0	0	8	22.64	3269
Lox_East_5	3300038468	0	0	0	10	21.2	2753
